# Supplementary material for: Use of next‐generation sequencing and candidate gene analysis to identify underlying defects in patients with inherited platelet function disorders
Source: J Thromb Haemost. 2015 Jan 27;13(4):643–50. doi: 10.1111/jth.12836 (PMC4383639; doi:10.1111/jth.12836)
Supplement: Supplementary file 1 — Data S1. List of 329 candidate platelet function defect genes. [file jth0013-0643-sd1.xlsx]

## Sheet: Sheet1
Data S1. List of 329 candidate platelet function defect genes
Gene	Ensemble gene ID	Patient phenotype	Zygosity
ABCB4	ENSG00000005471	Secretion	Het
ABCC4	ENSG00000125257
ABCG5	ENSG00000138075
ABCG8	ENSG00000143921
ACTN1	ENSG00000072110
ACVRL1	ENSG00000139567
ADCY3	ENSG00000138031
ADCY6	ENSG00000174233	Gi signalling	Het
ADCY7	ENSG00000121281
ADORA2B	ENSG00000170425
ADRA2A	ENSG00000150594
ADRA2B	ENSG00000222040	Gi signalling	Het
ADRBK1	ENSG00000173020
AK3	ENSG00000147853
AKT1	ENSG00000142208
AKT2	ENSG00000105221
ALOX12	ENSG00000108839
ANKRD12	ENSG00000101745	Secretion	Het
ANKRD26	ENSG00000107890	Secretion	Het
ANKRD33	ENSG00000167612
AP3B1	ENSG00000132842
AP3D1	ENSG00000065000	Gi signalling	Het
AP3M1	ENSG00000185009	Gi signalling	Het
AP3S1	ENSG00000177879
APC	ENSG00000134982	Gi signalling & Secretion	Het
ARHGAP1	ENSG00000175220
ARHGAP17	ENSG00000140750	Gi signalling & Secretion	Het
ARHGAP32	ENSG00000134909
ARHGAP6	ENSG00000047648
ARHGDIA	ENSG00000141522
ARHGDIB	ENSG00000111348
ARHGEF12	ENSG00000196914	Gi signalling	Het
ARHGEF3	ENSG00000163947
ARRB1	ENSG00000137486
ASPN	ENSG00000106819	Secretion	Hom
BAK1	ENSG00000030110
BCOR	ENSG00000183337
BET1L	ENSG00000177951
BLOC1S1	ENSG00000135441
BLOC1S2	ENSG00000196072
BLOC1S3	ENSG00000189114
BLOC1S4 (CNO)	ENSG00000186222
BLOC1S5 (MUTED)	ENSG00000188428
BLOC1S6 (PLDN)	ENSG00000104164
BMP4	ENSG00000125378
BTBD9	ENSG00000183826	Secretion	Het
BTK	ENSG00000010671
C14orf133	ENSG00000151445
C19orf55	ENSG00000167595	Secretion	Hom
C20orf42	ENSG00000101311
C6orf25	ENSG00000204420
CD226	ENSG00000150637	Gi signalling	Het
CD36	ENSG00000135218
CHD3	ENSG00000170004
CLEC1B	ENSG00000165682
CLEC4F	ENSG00000152672
CSK	ENSG00000103653
CTTN	ENSG00000085733
CYCS	ENSG00000172115
DAAM1	ENSG00000100592
DIAPH1	ENSG00000131504	Gi signalling	Het
DIAPH2	ENSG00000147202	Secretion	Het
DNAH11	ENSG00000105877	Secretion	Het
DNM1L	ENSG00000087470
DNM2	ENSG00000079805
DNM3	ENSG00000197959
DTNBP1	ENSG00000047579
EFNB1	ENSG00000090776
EPHA4	ENSG00000116106
EPHB1	ENSG00000154928
ETS1	ENSG00000134954
EVI1	ENSG00000085276
EXOC1	ENSG00000090989
F2R	ENSG00000181104
F2RL3	ENSG00000127533
FARP2	ENSG00000006607
FCER1G	ENSG00000158869
FCGR2A	ENSG00000143226
FERMT3	ENSG00000149781
FGD3	ENSG00000127084
FGR	ENSG00000000938
FHOD1	ENSG00000135723
FLI1	ENSG00000151702
FLNA	ENSG00000196924
FYN	ENSG00000010810	Secretion	Het
GATA1	ENSG00000102145	Secretion	Het
GDI2	ENSG00000057608
GFI1	ENSG00000162676
GFI1B	ENSG00000165702
GNA12	ENSG00000146535
GNA13	ENSG00000120063
GNAI1	ENSG00000127955
GNAI2	ENSG00000114353
GNAQ	ENSG00000156052
GNAZ	ENSG00000128266
GNB2	ENSG00000172354
GNB3	ENSG00000111664
GNG11	ENSG00000127920
GNG12	ENSG00000172380
GNG13	ENSG00000127588
GNG5	ENSG00000174021
GP1BA	ENSG00000185245
GP1BB	ENSG00000203618
GP5	ENSG00000178732
GP6	ENSG00000261961	Gi signalling	Het
GP9	ENSG00000169704
GRAP2	ENSG00000100351
GRB2	ENSG00000177885
GRK5	ENSG00000198873
GRK6	ENSG00000198055
GUCY1A3	ENSG00000164116
GUCY1B3	ENSG00000061918
HOOK3	ENSG00000168172	Secretion	Hom
HOXA11	ENSG00000005073
HPS1	ENSG00000107521	Gi signalling	Het
HPS4	ENSG00000100099
HTR2A	ENSG00000102468
INPP5D	ENSG00000168918
ITGA2	ENSG00000164171
ITGA2B	ENSG00000005961
ITGA5	ENSG00000161638
ITGB1	ENSG00000150093
ITGB3	ENSG00000259207
ITPR1	ENSG00000150995	Gi signalling	Het
JAK2	ENSG00000096968
JMJD1C	ENSG00000171988	Gi signalling & Secretion	Het
KIAA2018	ENSG00000176542
LAIR1	ENSG00000167613	Secretion	Het
LAT	ENSG00000213658
LCP2	ENSG00000043462
LPAR1	ENSG00000198121
LTBP1	ENSG00000049323	Gi signalling & Secretion	Het
LY6G6F	ENSG00000204424	Gi signalling	Het
LYN	ENSG00000254087
LYST	ENSG00000143669	Secretion	Het
MAP2K2	ENSG00000126934
MAP2K4	ENSG00000065559
MAPK1	ENSG00000100030
MAPK13	ENSG00000156711
MAPK14	ENSG00000112062
MAPK8	ENSG00000107643
MKL1	ENSG00000196588	Secretion	Hom
MLPH	ENSG00000115648
MMP17	ENSG00000198598
MNX1	ENSG00000130675	Secretion	Hom
MPL	ENSG00000117400	Secretion	Het
MRPS34	ENSG00000074071
MUC16	ENSG00000181143	Secretion	Het
MUC2	ENSG00000198788
MYH10	ENSG00000133026
MYH13	ENSG00000006788	Secretion	Het
MYH9	ENSG00000100345
MYL9	ENSG00000101335
MYLK	ENSG00000065534	Gi signalling	Het
MYLK2	ENSG00000101306
MYO18B	ENSG00000133454
MYO3A	ENSG00000095777	Secretion	Het
MYO5A	ENSG00000197535
MYO5B	ENSG00000167306
NAPA	ENSG00000105402
NAPG	ENSG00000134265
NBEA	ENSG00000172915
NBEAL2	ENSG00000160796
NFE2	ENSG00000123405	Gi signalling	Het
NIPSNAP3A	ENSG00000136783
NOTCH1	ENSG00000148400
NOX1	ENSG00000007952
NRG3	ENSG00000185737
NSF	ENSG00000073969
ORAI1	ENSG00000182500
P2RX1	ENSG00000108405
P2RY1	ENSG00000169860
P2RY12	ENSG00000169313	Gi signalling	Het
P2RY13	ENSG0000018163
PDE2A	ENSG00000186642
PDE3A	ENSG00000172572
PDE4D	ENSG00000113448
PDE5A	ENSG00000138735	Gi signalling	Het
PDPK1	ENSG00000140992
PDZD3	ENSG00000172367	Gi signalling	Het
PDZK1	ENSG00000174827
PEAR1	ENSG00000187800	Gi signalling & Secretion	Het
PECAM1	ENSG00000261371
PHOX2A	ENSG00000165462
PIK3CA	ENSG00000121879
PIK3CB	ENSG00000051382
PIK3CD	ENSG00000171608
PIK3CG	ENSG00000105851
PIK3R1	ENSG00000145675
PIK3R3	ENSG00000117461
PIK3R5	ENSG00000141506
PLA2G4A	ENSG00000116711
PLA2G4C	ENSG00000105499	Gi signalling	Het
PLCB2	ENSG00000137841
PLCB3	ENSG00000149782	Gi signalling & Secretion	Het
PLCG2	ENSG00000197943	Secretion	Het
PPP1CA	ENSG00000172531
PPP1CB	ENSG00000213639
PPP1CC	ENSG00000186298
PPP1R12A	ENSG00000058272
PPP1R12C	ENSG00000125503
PPP1R14A	ENSG00000167641
PPP1R2	ENSG00000184203
PRKACA	ENSG00000072062
PRKACB	ENSG00000142875
PRKACG	ENSG00000165059
PRKAR1A	ENSG00000108946
PRKAR2A	ENSG00000114302	Secretion	Het
PRKCA	ENSG00000154229
PRKCB	ENSG00000166501
PRKCD	ENSG00000163932
PRKCQ	ENSG00000065675
PRKD1	ENSG00000184304	Gi signalling	Het
PRKG1	ENSG00000185532
PRKG2	ENSG00000138669
PTEN	ENSG00000171862
PTGIR	ENSG00000160013	Gi signalling & Secretion	Het
PTGS1	ENSG00000095303	Gi signalling	Het
PTK2	ENSG00000169398
PTPN1	ENSG00000196396
PTPN11	ENSG00000179295
PTPN12	ENSG00000127947
PTPN18	ENSG00000072135	Gi signalling	Het
PTPN2	ENSG00000175354
PTPN6	ENSG00000111679
PTPN7	ENSG00000143851
PTPN9	ENSG00000169410
PTPRA	ENSG00000132670
PTPRC	ENSG00000081237	Gi signalling	Het
PTPRJ	ENSG00000149177
RAB27A	ENSG00000069974
RAB27B	ENSG00000041353
RAB38	ENSG00000123892
RAB4A	ENSG00000168118
RABGGTA	ENSG00000100949
RAC1	ENSG00000136238
RAF1	ENSG00000132155
RAI1	ENSG00000108557	Secretion	Hom
RAP1GAP	ENSG00000076864	Gi signalling	Het
RAP1GAP2	ENSG00000132359
RAP1GDS1	ENSG00000138698
RASGRP2	ENSG00000068831
RBM8A	ENSG00000131795
RGS10	ENSG00000148908
RGS18	ENSG00000150681
RGS19	ENSG00000171700	Gi signalling	Het
RGS20	ENSG00000147509
RGS9	ENSG00000108370	Secretion	Het
RHOA	ENSG00000067560
RHOC	ENSG00000155366
RHOF	ENSG00000139725
ROCK1	ENSG00000067900
ROCK2	ENSG00000134318
RUNX1	ENSG00000159216
SCAMP2	ENSG00000140497
SCAMP5	ENSG00000198794
SCFD1	ENSG00000092108	Secretion	Het
SELP	ENSG00000174175
SERPINE2	ENSG00000135919
SH2B3	ENSG00000111252
SIRPA	ENSG00000198053	Gi signalling	Het
SLC35D3	ENSG00000182747	Secretion	Het
SLC9A3R1	ENSG00000109062
SLC9A3R2	ENSG00000065054
SMAD1	ENSG00000170365
SMAD6	ENSG00000137834
SNAP23	ENSG00000092531
SNAP25	ENSG00000132639
SNAP29	ENSG00000099940
SNAPIN	ENSG00000143553
SRA1	ENSG00000213523	Secretion	Het
SRC	ENSG00000197122
SRF	ENSG00000112658
STIM1	ENSG00000167323
STOM	ENSG00000148175
STX11	ENSG00000135604
STX12	ENSG00000117758
STX2	ENSG00000111450	Secretion	Het
STX4	ENSG00000103496
STX6	ENSG00000135823
STX7	ENSG00000079950	Secretion	Het
STXBP1	ENSG00000136854	Secretion	Het
STXBP2	ENSG00000076944	Secretion	Het
STXBP3	ENSG00000116266
STXBP4	ENSG00000166263	Secretion	Het
STXBP5L	ENSG00000145087	Secretion	Het
STXBP6	ENSG00000168952
SYK	ENSG00000165025
SYTL3	ENSG00000164674	Secretion	Het
SYTL4	ENSG00000102362
TAL1	ENSG00000162367
TAOK1	ENSG00000160551
TBXA2R	ENSG00000006638
TEC	ENSG00000135605
TGFBR3	ENSG00000069702	Secretion	Hom
THPO	ENSG00000090534
TLN1	ENSG00000137076
TLR2	ENSG00000137462	Gi signalling	Het
TMCC2	ENSG00000133069
TPM1	ENSG00000140416
TRAF4	ENSG00000076604
TREML1	ENSG00000161911
TRPM7	ENSG00000092439	Secretion	Het
TTC37	ENSG00000198677	Gi signalling	Het
TUBA3C	ENSG00000198033	Secretion	Hom
TUBB1	ENSG00000101162
UNC13A	ENSG00000130477	Gi signalling	Het
UNC13B	ENSG00000198722
VAMP2	ENSG00000220205
VAMP3	ENSG00000049245
VAMP7	ENSG00000124333
VAMP8	ENSG00000118640
VAV1	ENSG00000141968	Secretion	Het
VAV2	ENSG00000160293	Gi signalling	Het
VAV3	ENSG00000134215
VPS11	ENSG00000160695
VPS16	ENSG00000215305	Gi signalling & Secretion	Het
VPS18	ENSG00000104142	Gi signalling	Het
VPS33A	ENSG00000139719
VPS33B	ENSG00000184056	Gi signalling	Het
VPS39	ENSG00000166887
VPS4B	ENSG00000119541	Secretion	Het
VPS41	ENSG00000006715	Gi signalling & Secretion	Het
VPS52	ENSG00000223501
VPS8	ENSG00000156931	Secretion	Het
VWF	ENSG00000110799	Gi signalling & Secretion	Het
WAS	ENSG00000015285
WDR66	ENSG00000158023
ZFPMI	ENSG00000158023
Genes which were found to harbour candidate defects are highlighted in red, along with whether the defects were associated with Gi signalling, secretion, or both abnormalities and the zygosity status of the patient.
