# Supplementary material for: Use of next‐generation sequencing and candidate gene analysis to identify underlying defects in patients with inherited platelet function disorders
Source: J Thromb Haemost. 2015 Jan 27;13(4):643–50. doi: 10.1111/jth.12836 (PMC4383639; doi:10.1111/jth.12836)
Supplement: Supplementary file 3 — Data S3. Median number of variants identified during sequence analysis for two subgroups of index cases. [file jth0013-0643-sd3.xlsx]

## Sheet: Sheet1
	Data S3. Median number of variants identified during sequence analysis for two subgroups of index cases
		Gi signalling abnormality (n=12)	Secretion abnormality (n=6)
	Variants identified by exome sequencing	24987 (24244 – 25732)*	24791.5 (24510 – 24940)
	Variants in panel of 329 platelet genes	337 (310 – 344)	341.5 (334 – 378)
	Variants remaining after filtering for novelty and MAF>0.01	25.5 (20 – 41)	25.5 (22 – 34)
	Variants predicted to be deleterious	4.5 (2 – 9)	7.5 (3 – 11)
	* Ranges are shown in parentheses; MAF= minor allele frequency.
